# Supplementary material for: Alignment of Molecular Classification Between Diagnosis and Recurrence in Endometrial Cancer: Lessons from a Single-Institution Experience to Inform Future Pathways
Source: Cancers (Basel). 2026 Jan 13;18(2):247. doi: 10.3390/cancers18020247 (PMC12839114; doi:10.3390/cancers18020247)
Supplement: Supplementary file 1 [file cancers-18-00247-s001.zip]

Archive with 1 entries (1 files):
- cancers-4031552-supplementary.pdf
